# Supplementary material for: Magnesium Isoglycyrrhizinate Reduces Hepatic Lipotoxicity through Regulating Metabolic Abnormalities
Source: Int J Mol Sci. 2021 May 30;22(11):5884. doi: 10.3390/ijms22115884 (PMC8198484; doi:10.3390/ijms22115884)
Supplement: Supplementary file 1 [file ijms-22-05884-s001.zip]

Archive with 1 entries (1 files):
- ijms-1177392-supplementary.pdf
